# Supplementary material for: Phenolic Profile, Antioxidant Activity and Amino Acid Composition of Moringa Leaves Fermented with Edible Fungal Strains
Source: Foods. 2022 Nov 22;11(23):3762. doi: 10.3390/foods11233762 (PMC9736034; doi:10.3390/foods11233762)
Supplement: Supplementary file 1 [file foods-11-03762-s001.zip]

Archive with 1 entries (1 files):
- foods-2005389-supplementary.pdf
